# Supplementary material for: Switching Separation Migration Order by Switching Electrokinetic Regime in Electrokinetic Microsystems
Source: Biosensors (Basel). 2024 Feb 22;14(3):119. doi: 10.3390/bios14030119 (PMC10968109; doi:10.3390/bios14030119)
Supplement: Supplementary file 1 [file biosensors-14-00119-s001.zip]

Archive with 1 entries (1 files):
- biosensors-2814852-supplementary.pdf
